# Supplementary material for: Impact of the COVID-19 Outbreak—Delayed Referral of Colorectal and Lung Cancer in Primary Care: A National Retrospective Cohort Study
Source: Cancers (Basel). 2023 Feb 25;15(5):1462. doi: 10.3390/cancers15051462 (PMC10000463; doi:10.3390/cancers15051462)
Supplement: Supplementary file 1 [file cancers-15-01462-s001.zip]

Archive with 1 entries (1 files):
- cancers-2218372-supplementary.pdf
